# Supplementary material for: Positive Regulation of S-Adenosylmethionine on Chondrocytic Differentiation via Stimulation of Polyamine Production and the Gene Expression of Chondrogenic Differentiation Factors
Source: Int J Mol Sci. 2023 Dec 9;24(24):17294. doi: 10.3390/ijms242417294 (PMC10743985; doi:10.3390/ijms242417294)
Supplement: Supplementary file 1 [file ijms-24-17294-s001.zip]

Archive with 8 entries (8 files):
- Slide1.jpg
- Slide2.jpg
- Slide3.jpg
- Slide4.jpg
- Slide5.jpg
- Slide6.jpg
- Slide7.jpg
- Supplementary (Figure legends and Table).pdf
